# Supplementary material for: Treatment Strategies for GLILD in Common Variable Immunodeficiency: A Systematic Review
Source: Front Immunol. 2021 Apr 15;12:606099. doi: 10.3389/fimmu.2021.606099 (PMC8086379; doi:10.3389/fimmu.2021.606099)
Supplement: Supplementary file 1 [file DataSheet_1.xlsx]

## Sheet: Sheet1
Cohort Studies
Author	Year	Title	Article Type	Sample Size	GLILD on CT	GLILD on biopsy	Decreased PF?	Intervention	Control	Outcome	Follow-up	Bias	Design
Boursiquot et al.	2013	﻿Granulomatous Disease in CVID: Retrospective Analysis of Clinical Characteristics and Treatment Efficacy in a Cohort of 59 Patients	Research article	30	+	+	-	Steroids (rituximab)	No	Survival + LF + Radiological	NR	++	Retrospective Cohort
Chase et al.	2013	Use of Combination Chemotherapy for Treatment of Granulomatous and Lymphocytic Interstitial Lung Disease of Granulomatous and Lymphocytic Interstitial Lung Disease (GLILD) in Patients with Common Variable Immunodeficiency	Research Article	7	+	+	-	Rituximab + Asa	No	Survival + LF + Radiological	6 months - 6 years	++	Retrospective Cohort
Cha et al.	2006	Lymphoid interstitial pneumonia: Clinical features, associations and prognosis	Research Article	15	+	+	+	Pred + CsA	No	Survival + LF + Radiological	6 months - 1 year	+++	Prospective Cohort
Gamez-Diaz	2016	The extended phenotype of LPS-responsive beige-like anchor protein (LRBA) deficiency.	Research article	8	+	+	NR	Steroids, abatacept, HSCT	No	Survival	NR		Retrospective Cohort
Lo	2015	AUTOIMMUNE DISEASE. Patients with LRBA deficiency show CTLA4 loss and immune dysregulation responsive to abatacept therapy.	Research article	5	+	+	-	Abatacept, rituximab, steroids, MMF	No	Survival + Radiological	1 year		Retrospective Cohort
Maglione et al.	2019	BAFF-driven B cell hyperplasia underlies lung disease in common variable immunodeficiency.	Research Article	33	+	+	+	Rituximab	Yes	Survival + LF + Radiological	18 months	+	Prospective Cohort
Schwab et al.	2019	﻿Phenotype, penetrance, and treatment of 133 CTLA-4- insufficient subjects	Research article	32	NR	NR	NR	Abatacept, sirolimus, HSCT	No	Survival	NR	+++	Retrospective Cohort
Seidel	2018	Treatment of severe forms of LPS-responsive beige-like anchor protein deficiency with allogeneic hematopoietic stem cell transplantation.	Research article	7	NR	NR	NR	HSCT	No	Survival + LF + Radiological	2 years		Retrospective Cohort
Tesch et al.	2019	Long-term outcome of LRBA deficiency in 76 patients after various treatment modalities as evaluated by the immune deficiency and dysregulation activity (IDDA) score.	Research Article	35	NR	NR	NR	HSCT/Abatacept/Sirolimus	Yes	Survival + IDDA	3 - 35 years	++	Retrospective Cohort
Wehr et al.	2015	﻿Multicenter experience in hematopoietic stem cell transplantation for serious complications of common variable immunodeficiency	Research article	5	NR	NR	NR	HSCT	No	Survival	44 days - 15 months	+++	Retrospective Cohort
Case Reports
Author	Year	Title	Article Type	Sample Size	GLILD on CT	GLILD on biopsy	Decreased PF?	Intervention	Control	Outcome	Follow-up	Bias	Design
Akarcan	2018	Two male siblings with a novel LRBA mutation presenting with different findings of IPEX syndrome	Research article	2	+	+/-	-	Abatacept, steroids, MMF	No	Survival + Radiological	5 years		Case report
Arish	2006	Lymphocytic interstitial pneumonia associated with common variable immunodeficiency resolved with intravenous immunoglobulins.	Research article	1	+	+	-	IVIG	No	Survival + LF + Radiological	1,5 years		Case report
Bezrodnik	2015	Long-Term Follow-up of STAT5B Deficiency in Three Argentinian Patients: Clinical and Immunological Features	Research article	1	+	+	+	Steroids	No	Survival + LF + Radiological	24 years		Case report
Boujaoude	2013	Organising pneumonia in common variable immunodeficiency.	Research article	1	+	+	+	Steroids	No	Survival + LF + Radiological	3 months		Case report
Bucciol et al.	2017	Efficacy of mycophenolate on lung disease and autoimmunity in children with immunodeficiency	Research article	3	+	+/-	+	Steroids, Rituximab, MMF	No	Survival + LF + Radiological	4 - 6 years	+++	Case series
Cereser	2019	Efficacy of rituximab as a single-agent therapy for the treatment of granulomatous and lymphocytic interstitial lung disease in patients with common variable immunodeficiency.	Research article	3	+	-	+/-	Rituximab	No	Survival + LF + Radiological	2 years		Case series
Davies et al.	2000	﻿Lymphoid interstitial pneumonitis associated with common variable hypogammaglobulinaemia treated with cyclosporin A	Research article	1	+	+	+	Steroids, Cyclosporin A	Yes	Survival + LF + Radiological	2 years	++	Case report
Guerrini	2018	Granulomatous-lymphocytic interstitial lung disease at the emergency department: Think about it!	Research article	1	+	-	+	Steroids	No	Survival + Radiological	4 months		Case report
Hartono	2018	Novel STAT1 Gain-of-Function Mutation Presenting as Combined Immunodeficiency.	Research article	1	+	-	+	HSCT	No	Survival + Radiological	1,5 years		Case report
John et al.	2016	Unrelated Hematopoietic Cell Transplantation in a Patient with Combined Immunodeficiency with Granulomatous Disease and Autoimmunity Secondary to RAG Deficiency	Research Article	1	NR*	NR*	NR*	SCT	No	Radiological	8 months	+++	Case report
Jolles	2017	FDG PET-CT imaging of therapeutic response in granulomatous lymphocytic interstitial lung disease (GLILD) in common variable immunodeficiency (CVID).	Research article	1	+	+	+	Rituximab + MMF	No	Survival + LF + Radiological	1 year		Case report
Kaufman	1991	Bronchiolitis obliterans organizing pneumonia in common variable immunodeficiency syndrome.	Research article	1	+	+	+	Steroids	No	Survival + LF + Radiological	1 year		Case report
Kostel Bal	2017	Multiple Presentations of LRBA Deficiency: a Single-Center Experience.	Research article	2	+	+	+	Abatacept	No	Survival + LF + Radiological	NR		Case report
Kohler et al.	1982	Common variable hypogammaglobulinemia with T-cell nodular lymphoid interstitial pneumonitis and B-cell nodular lymphoid hyperplasia: different lymphocyte populations with a similar response to prednisone therapy.	Research Article	1	-	+	+	Pred	No	Survival + LF + Radiological	1,5 years	+++	Case report
Kralickova	2018	Successful rituximab treatment of granulomatous/lymphocytic interstitial lung disease in common variable immunodeficiency.	Research article	1	NR	NR	NR	Rituximab	No	Survival + LF + Radiological	6 months		Case report
Maglione et al.	2014	﻿Tertiary lymphoid neogenesis is a component of pulmonary lymphoid hyperplasia in patients with common variable immunodeficiency	Research article	1	+	+	+	Rituximab	No	Survival + LF + Radiological	3 months	+++	Case report
Mock	2016	Bronchus-associated Lymphoid Tissue in Kabuki Syndrome with Associated Hyper-IgM Syndrome/Common Variable Immunodeficiency.	Research article	1	+	+	-	Steroids, rituximab + Asa	No	Survival + Radiological	1 month		Case report
Ng et al.	2019	﻿Rituximab Monotherapy for Common Variable Immune Deficiency-Associated Granulomatous-Lymphocytic Interstitial Lung Disease	Research article	2	+	+	+	Steroids, Rituximab	No	Survival + LF + Radiological	1 year	+++	Case report
Pathria	2016	Management of granulomatous lymphocytic interstitial lung disease in a patient with common variable immune deficiency.	Research article	1	+	+	+	Rituximab + Asa	No	Survival + Radiological	6 months		Case report
Popa	1988	Lymphocytic interstitial pneumonia of common variable immunodeficiency.	Research article	1	+	NR	+	Steroids	No	Survival + LF + Radiological	3,5 years		Case report
Prasse	2013	Common variable immunodeficiency-associated granulomatous and interstitial lung disease.	Review (snowballing)
Reisi	2016	Lymphocytic interstitial pneumonitis: An unusual presentation of X-linked hyper ig m syndrome	Research article	1	+	+	+	Steroids	No	Survival + LF + Radiological	6 months		Case report
Rizzi	2011	Outcome of allogeneic stem cell transplantation in adults with common variable immunodeficiency.	Research article	1	NR	NR	NR	Steroids, HSCT	No	Survival	4,5 years		Case report
Sacco	1996	Common variable immunodeficiency presenting in a girl as lung infiltrates and mediastinal adenopathies leading to severe "superior vena caval" syndrome.	Research article	1	+	+	+	Steroids, Aza	No	Survival + Radiological	3 years		Case report
Shamriz	2018	Respiratory manifestations in LPS-responsive beige-like anchor (LRBA) protein-deficient patients.	Research article	2	+/-	+	NR	Abatacept, Steroids	No	Survival + Clinical improvement	4.5 years		Case report
Steele et al.	2016	﻿X-linked Inhibitor of Apoptosis Complicated by Granulomatous Lymphocytic Interstitial Lung Disease (GLILD) and Granulomatous Hepatitis	Research article	1	+	+	+	Steroids, Rituximab + Asa	No	Survival + LF + Radiological	3 years	+++	Case report
Tashtoush	2018	Granulomatous-lymphocytic interstitial lung disease as the first manifestation of common variable immunodeficiency.	Research article	1	+	+	+	Steroids + MMF	No	Survival + Radiological	1 year		Case report
Tessarin	2019	Rituximab as a Single Agent for Granulomatous Lymphocytic Interstitial Lung Disease in Common Variable Immune Deficiency.	Research article	1	+	+	-	Rituximab	No	Survival + Radiological	4 months		Case report
Thatayatikom	2005	Infliximab treatment for severe granulomatous disease in common variable immunodeficiency: a case report and review of the literature.	Research article	1	+	+	+	Steroids, Infliximab	No	Survival + Radiological	1 year		Case report
Tilman et al.	2019	Treatment-responsive Granulomatous-Lymphocytic Interstitial Lung disease in a pediatric case of common variable immunodeficiency	Research Article	1	+	+	+	Rituximab + Asa	No	Survival + LF + Radiological	2.5 years	+++	Case report
van de Ven	2010	A CT scan score for the assessment of lung disease in children with common variable immunodeficiency disorders.	Research article	3	+	-	-	Steroids	No	Survival + Radiological	NR		Case series
Vitale et al.	2015	﻿Serum IL-12 and soluble IL-2 receptor levels as possible biomarkers of granulomatous and lymphocytic interstitial lung disease in common variable immunodeficiency: A case report	Research article	1	+	+	+	Steroids, rituximab + Asa	No	Survival + LF + Radiological	18 months	+++	Case report
Zdziarski et al.	2019	Lymphoid interstitial pneumonia in common variable immune deficiency - Case report with disease monitoring in various therapeutic options: Pleiotropic effects of rituximab regimens	Research Article	1	+	+	+	Rituximab	No	Survival + LF + Radiological	3.5 years	+++	Case report
Conference abstracts
Author	Year	Title	Article Type	Sample Size	GLILD on CT	GLILD on biopsy	Decreased PF?	Intervention	Control	Outcome	Follow-up	Bias	Design
Abdalgani	2012	Treatment of boop in CVID patient	Conference abstract	1	+	+	+	Steroids	No	Survival + LF + Radiological	6 months		Case report
Al Baroudi	2017	Patient with pulmonary nodules found to have cytotoxic t-lymphocyte associated antigen 4 deficiency	Conference abstract	1	+	+	+	Abatacept + sirolimus	No	Survival + clinical improvement	NR		Case report
Andrabi	2019	ROLE OF IV IMMUNOGLOBULIN IN MANAGEMENT OF GRANULOMATOUS LYMPHOCYTIC INTERSTITIAL LUNG DISEASE	Conference abstract	1	+	+	+	IVIG	No	Survival + LF + Radiological	NR		Case report
Andrea et al.	2015	Early onset of immune dysregulation due to ctla4 mutation	Conference abstract	1	+	+	+	Rituximab + Pred + Asa/6-mercapto	No	Survival	1 year	+++	Case report
Arger	2017	Mistaken identity: Granulomatous and lymphocytic interstitial lung disease (GLILD) and common variable immune deficiency (CVID) initially diagnosed as sarcoidosis	Conference abstract	1	+	-	+	Steroids, MMF, Azathioprine	No	Survival + LF + Radiological	NR		Case report
Barbosa et al.	2017	Abatacept therapy improving clinical symptoms from LRBA deficient pediatric patient: Case report	Conference abstract	1	+	+	+	Abatacept	No	LF	NR	+++	Case report
Belvitch	2014	Beware of the glilded lung nodule	Conference abstract	1	+	+	+	Steroids	No	Survival + LF + Radiological	6 months		Case report
Chase	2011	Combination chemotherapy improves granulomatous and lymphocytic interstitial lung disease (GLILD) in patients with common variable immunodeficiency (CVID)	Conference abstract	10	+	+	-	Rituximab + Asa	No	Survival + LF + Radiological	6 months		Retrospective Cohort
Chang	2018	Common variable immunodeficiency with granulomatous-lymphocytic interstitial lung disease	Conference abstract	1	+	+	-	Rituximab + Asa	No	Survival	NR		Case report
Dore	2014	First treatment with rituximab for granulomatous-lymphocytic interstitial lung disease (GLILD) in X-linked lymphoproliferative syndrome (XLP) type 2	Conference abstract	1	-	+	-	Steroids, rituximab + Asa	No	Survival	13 years
Dorna et al.	2017	Glild (granulomatous lymphocytic interstitial lung disease) treatment in a pediatric patient with CTLA4 deficiency: Case report	Conference abstract	1	+	+	+	Rituximab + Asa	No	Survival + LF + Radiological	2 months	+++	Case report
Feldman	2015	A case of massive splenomegaly and lymphadenopathy in a patient with common variable immunodeficiency	Conference abstract	1	NR	NR	NR	Steroids, Rituximab	No	Survival	NR
Ford	2015	Follicular bronchiolitis in an adult male with common variable immune deficiency	Conference abstract	1	+	+	+	Steroids	No	Survival + Radiological	NR
Franxman	2012	TACI mutation associated granulomatous CVID treated with infliximab	Conference abstract	2	NR	NR	NR	Steroids, MTX, MMF, Infliximab	No	Survival + LF + Radiological	4 months
Gallagher	2017	Prevalence and treatment of monogenic causes of granulomatous and lymphocytic interstitial lung disease (GLILD) in patients previously diagnosed with CVID	Conference abstract	8	+	+	NR	Rituximab + Asa/MMF	No	Survival + LF + Radiological	NR
Genel	2014	Granulomatous and lymphocytic interstitial lung disease in a patient with common variable immunodeficiency	Conference abstract	1	+	+	+	Steroids, rituximab + Asa	No	Survival + Radiological	6 years
Gkrepi	2019	Assessment of Treatment Response in Granulomatous Lymphocytic Interstitial Lung Disease (GLILD)	Conference abstract	9	+	+	+	Steroids	No	Survival + LF + Radiological	4 months
Grippen Goddard et al.	2019	COMMON VARIABLE IMMUNODEFICIENCY PRESENTING WITH LYMPHOPROLIFERATION, SEIZURES AND HYPOGAMMAGLOBULINEMIA SUCCESSFULLY TREATED WITH ABATACEPT	Conference abstract	1	+	+	+	Abatacept	No	Survival + LF + Radiological	NR	++++	Case report
Haines	2012	Abatacept as a novel therapeutic option for glild and other autoimmune features in patients with CVID	Conference abstract	3	+	+	+	Abatacept	No	Survival + LF + Radiological	1 year
Hance	2019	Recurrent pneumonia in pregnancy unveils common variable immunodeficiency and associated granulomatous lymphocytic interstitial lung disease	Conference abstract	1	+	+	+	Aza/MMF	No	Survival + clinical improvement	NR
Jiang	2019	CTLA-4 HAPLOINSUFFICIENCY: THE CASE FOR WHOLE EXOME SEQUENCING IN COMMON VARIABLE IMMUNE DEFICIENCY (CVID)	Conference abstract	1	NR	NR	+	Rituximab	No	Survival + Radiological	NR
Jordan et al.	2012	Abatacept as a novel therapeutic agent for GLILD and autoimmunity in patients with CVID	Conference abstract	3	+	+	+	Abatacept	No	Survival + LF + Radiological	3 - 5 years	+++	Case Series
Joshi	2014	Granulomatous interstitial lung disease (GL-ILD) in common variable immune deficiency (CVID)	Conference abstract	1	+	-	-	Rituximab + Asa	No	Survival + clinical improvement	3 months
Kondratenko	2014	Granulomatous-lympocytic interstitial lung disease (GLILD) in common variable immunodeficiency	Conference abstract	1	+	+	-	Abatacept	No	Survival + Radiological	10 months
Kuhn	2015	Granulomatous lymphocytic interstitial lung diseaes (GL-ILD) in common variable immunodeficiency	Conference abstract	1	+	+	+	Steroids	No	Survival + Radiological	NR
Kwon	2017	Granulomatous-lymphocytic interstitial lung disease in common variable immunodeficiency: A case report	Conference abstract	1	+	+	+	Steroids	No	NR	NR
Lomas et al.	2014	Treatment of granulomatous-lymphocytic interstitial lung disease (GLILD) in CVID with rituximab and mycophenolate	Conference abstract	1	+	+	+	Rituximab + MMF	No	Survival + LF + Radiological	6 months	+++	Case report
Lynge	2014	A case of granulomatous-lymphocytic interstitial lung disease and recurrent sinopulmonary infections in a patient with good's syndrome	Conference abstract	1	+	+	+	Steroids	No	Survival + LF + Radiological	3 years
Moreira	2019	Lung involvement in common variable immunodeficiency (CVID): A case series	Conference abstract	6	+	+	-	Steroids, MMF	No	NR	NR
Morin et al.	2010	A case of common variable immunodeficiency complicated by severe granulomatous disease successfully treated by hematopoietic stem cell transplantation	Conference abstract	1	+	+	-	Pred + Infliximab + Rituximab/ HSCT	No	Survival + Radiological	4 months	+++	Case report
Mortezavi	2014	Optic neuritis in a 29-year-old with common variable immunodeficiency treated with infliximab	Conference abstract	1	+	+	-	Steroids, infliximab, rituximab, HSCT	No	Survival + Radiological	2 years
Nademi	2018	Granulomatous lymphocytic interstitial lung disease (GLILD) in children	Conference abstract	6	+	+	-	Steroids, HSCT	No	Survival + LF + Radiological	NR
Niebur	2011	Non-caseating granulomas and B-cell immunodeficiency in a patient with DiGeorge syndrome	Conference abstract	1	+	-	+	Steroids, Infliximab	No	Survival + Radiological	NR
Perkins	2011	Extra-nodal manifestations of alps and related disorders: Infiltrative pulmonary lesions	Conference abstract	13	+	+	+	Steroids	No	Survival + Radiological	NR
Pourang	2017	Granulomatous interstitial lung disease in common variable immunodeficiency: A case series of patients treated with rituximab as a single agent	Conference abstract	3	NR	NR	NR	Steroids, Rituximab	No	Survival + Clinical Improvement	NR
Randolph	2013	Granulomatous interstitial lung disease in association with selective antibody deficiency	Conference abstract	1	+	+	+	Steroids, MTX, IVIG	No	Survival + Radiological	4 years
Rodina	2014	Effect of rituximab treatment of granulomatous-lymphocytic interstitial lung disease (GLLID) in patients with primary immunodeficiency (PID)	Conference abstract	5	+	+	+	Steroids, Rituximab	No	Survival + LF + Radiological	7.5 months
Santos	2019	Clinical presentation of granulomatous lymphocytic intersticial lung disease (GLILD) in a referral center in brazil	Conference abstract	4	+	+	+	Steroids	No	Survival + Clinical Improvement	NR
Schuetz et al.	2013	Chilblain-like skin lesions, ILD and immunodeficiency-therapeutic dilemma of immunosuppression vs. Restoration of T-cell function	Conference abstract	1	-	+	+	Pred/HSCT/Pred	No	Survival + LF	… years	+++	Case report
Screder	2012	A case of lymphoid interstitial pneumonia associated with common variable immunodeficiency	Conference abstract	1	+	+	+	Steroids	No	Survival + Radiological	1 month
Seneviratne	2013	LRBA deficiency, CMV disease, Lymphocytic Interstitial Pneumonitis (LIP) and early onset autoimmunity	Conference abstract	2	+	+	-	Steroids	No	Survival + Radiological	NR
Spyropoulos	2012	Follicular bronchiolitis associated with underlying common variable immunodeficiency	Conference abstract	1	+	+	+	Steroids	No	Survival + Clinical improvement	8 months
Wisner	2017	Harnessing pharmacogenomics to guide the treatment of LRBA deficiency	Conference abstract	1	NR	NR	NR	Abatacept	No	NR	NR
Willcocks	2018	A sting in the tale	Conference abstract	1	+	+	+	Ruxoltinib	No	Survival + Clinical improvement	NR
Snowballing
Author	Year	Title	Article Type	Sample Size	GLILD on CT	GLILD on biopsy	Decreased PF?	Intervention	Control	Outcome	Follow-up	Bias	Design
Adeleye et al.	2014	Granulomatous limphocytic interstitial lung disease in infancy	Research article	1	+	+	-	IVIG	No	Survival + Radiological	1 year	+++	Case report
Ardeniz et al.	2009	Granulomatous disease in common variable immunodeficiency	Research article	6	+	+	-	Steroids	No	Survival	4 years
Bezrodnik et al.	2014	Folicular bronchiolitis as phenotype associated with CD25 deficiency	Research article	1	+	+	+	Steroids + mTORi	No	Survival + LF	NR
Buchbinder et al.	2015	﻿Identification of Patients with RAGMutations Previously Diagnosed with Common Variable Immunodeficiency Disorders	Research article	Aanvulling op John et al. 2016
Bouvry et al.	2013	Granulomatosis-associated common variable immunodeficiency disorder: A case - Control study	Research article	20	+	-	+/-	Steroids	Yes	Survival + Radiological	1 - 8 years
Cao et al.	2012	Organizing pneumonia associated with common variable immunodeficiency	Research article	1	+	+	+	Steroids	No	Survival + LF + Radiological	6 months
Dey-Martinez	2018	Sirolimus as an alternative treatment in patients with granulomatous-lymphocytic lung disease and humoral immunodeficiency with impaired regulatory T cells	Research article	2	-	+	-	mTORi	No	Survival + LF + Radiological	1 year
Forbes et al.	2018	Jakinibs for the treatment of immune dysregulation in patients with gain-of-function signal transducer and activator of transcription 1 (STAT1) or STAT3 mutations	Research article	2	-	-	+	Ruxolitinib + Toculizimab	No	Survival + LF + Radiological	1 month
Jensen et al.	2015	﻿Granulomatous-lymphocytic interstitial lung disease and recurrent sinopulmonary infections in a patient with Good’s syndrome	Research article	1	+	+	+	Steroids	No	Survival + LF + Radiological	3 years	+++	Case report
Kanathur et al.	2000	Noncaseating Granulomatous Disease in Common Variable Immunodeficiency	Research article	1	+	+	+	Steroids + Splenectomy	No	Survival + LF + Radiological	3 years
Slatter et al.	2016	﻿Hematopoietic stem cell transplan- tation for CTLA4 deficiency	Research article	3	NR	NR	NR	HSCT	No	Survival	4 months - 4 years	+++	Case series
Sood et al.	2018	﻿Granulomatous-Lymphocytic Interstitial Lung Disease in 22q11.2 Deletion Syndrome: a Case Report and Literature Review	Research article	1	+	+	+	Rituximab + 6-MP	No	Survival + Radiological	2 years	+++	Case report
Sutor et al.	2000	Sarcoidosis and common variable immunodeficiency	Research article	1	+	+	+	Steroids	No	Survival + LF + Radiological	3 years
Wislez et al.	2000	Organizing pneumonia related to common variable immunodeficiency: Cas report and literature review	Research article	1	+	+	-	Steroids	No	Survival + Radiological	2 years
